# Supplementary material for: Quantitative Assessment of Volatile Profile and Sensory Perception of Artisan Bread Made in the City of Valencia
Source: Foods. 2024 Nov 29;13(23):3872. doi: 10.3390/foods13233872 (PMC11640285; doi:10.3390/foods13233872)
Supplement: Supplementary file 1 [file foods-13-03872-s001.zip]

Archive with 3 entries (3 files):
- Supplementary material.pdf
- Table S3.xlsx
- Table S2.xlsx
