# Supplementary material for: Quantitative Assessment of Volatile Profile and Sensory Perception of Artisan Bread Made in the City of Valencia
Source: Foods. 2024 Nov 29;13(23):3872. doi: 10.3390/foods13233872 (PMC11640285; doi:10.3390/foods13233872)
Supplement: Supplementary file 1 [file foods-13-03872-s001.zip › Table S3.xlsx]

## Sheet: Crust
Table S2. Main volatile organic compounds (VOCs) in bread crust (relative pick area, %)*
	Control	G1	G2	G3_F	G3_SDw	G3_DW	G4	G5_S	G5_R	G6	G7	G9_T	G9_L	G10	G11	G12	G13
ESTERS
Ethyl acetate	n.d.	n.d.	1.23±0.13b	n.d.	n.d.	n.d.	n.d.	n.d.	n.d.	n.d.	n.d.	n.d.	n.d.	n.d.	0.8±0.2c	n.d.	2.5±0.4a
Isoamyl acetate	n.d.	1.35±0.05b	0.91±0.19b	n.d.	0.81±0.12b	4.2±1.2a	n.d.	n.d.	n.d.	n.d.	n.d.	n.d.	n.d.	n.d.	0.64±0.03b	n.d.	n.d.
Amyl acetate	9.56±2.4a	n.d.	n.d.	n.d.	n.d.	n.d.	n.d.	n.d.	n.d.	n.d.	n.d.	n.d.	n.d.	n.d.	n.d.	n.d.	n.d.
Ethyl octanoate	2.2±0.3c	9.2±0.6a	4.5±0.3b	0.87±0.09fgh	1.50±0.16def	0.8±0.3gh	n.d.	n.d.	1.39±0.08efg	1.8±0.2cde	1.7±0.2cde	0.54±0.15h	0.43±0.11h	n.d.	2.12±0.13cd	n.d.	0.47±0.09h
Total esters	11.8±2.7a	10.6±0.6a	6.6±0.4b	0.87±0.09ef	2.3±0.2def	4.93±0.99bc	n.d.	n.d.	1.39±0.08def	1.8±0.2def	1.7±0.2def	0.54±0.15f	0.43±0.11f	n.d.	3.6±0.4cd	n.d.	3.±0.3cde
ALDEHYDES
3-Methyl butanal	2.0±0.5e	3.0±0.3cde	4.3±0.8bcde	1.9±0.7e	2.7±1.3de	2.6±0.3de	1.4±0.2e	7.1±2.0b	4.9±0.6bcde	6.7±1.5bc	n.d.	4.7±0.6bcde	6.0±1.5bcd	4.8±0.8bcde	3.3±0.5cde	16.4±3.4a	2.2±0.7e
2-Methyl butanal	n.d.	2.0±0.4g	4.0±0.6cdefg	3.5±0.7defg	1.90±1.08g	5.85±0.97bcdef	3.1±0.4efg	7.8±2.5b	6.1±1.7bcde	6.67±1.15bcd	3.44±0.17defg	2.36±0.16fg	3.9±0.8cdefg	5.4±0.9bcdefg	7.3±1.9bc	17.1±1.6a	5.4±1.4bcdefg
Hexanal	n.d.	8.0±1.6cd	8.9±0.5cd	6.7±1.1cde	27.6±2.7a	7.3±1.2cd	2.1±0.3e	16.9±3.4b	16.3±0.7b	10.9±0.4c	8.1±2.1cd	9.0±1.3cd	9.5±0.5cd	6.6±1.2cde	18.0±4.0b	4.9±0.3de	10.3±1.1c
Heptanal	n.d.	6.0±0.5cd	6.7±0.6cd	5.5±1.1cde	4.8±0.9cdef	3.5±0.7defg	1.3±0.1g	8.1±1.0bc	6.0±0.3cd	10.1±1.3ab	2.4±0.3efg	5.8±0.3cd	6.7±0.3cd	3.8±0.6defg	4.2±0.6defg	1.8±0.2fg	12.1±3.6a
2-Heptenal, (E)-	n.d.	1.458±0.010bcd	0.9±0.2bcde	0.58±0.07de	5.1±0.9a	1.0±0.3bcde	n.d.	1.8±0.4b	1.8±0.2b	1.7±0.3bc	n.d.	0.65±0.16de	0.70±0.07de	0.70±0.10de	0.77±0.03cde	0.50±0.05e	n.d.
Benzaldehyde	9.5±2.5a	5.5±0.7bcd	3.9±0.2cde	4.1±0.9cde	2.7±0.3ef	5.02±1.02cde	1.05±0.08f	4.7±1.1cde	3.8±0.4cdef	8.3±1.3ab	3.0±0.9def	5.3±0.3cde	6.2±0.6bc	3.2±0.2def	3.3±0.3def	3.8±0.6cdef	3.1±0.8def
Benzeneacetaldehyde	5.2±1.7ab	2.9±0.6bcde	2.3±0.6cde	1.23±0.5e	n.d.	0.60±0.13e	n.d.	4.6±1.3abc	2.3±0.3cde	6.2±1.3a	1.1±0.3e	2.7±0.5cde	4.1±0.6abcd	1.9±0.5de	4.3±0.5abcd	5.6±1.4a	0.7±0.2e
2-octenal, (E)-	n.d.	2.160±0.009b	1.12±0.11defg	0.79±0.08fg	3.3±0.4a	0.97±0.12efg	n.d.	1.7±0.5bcd	1.69±0.04bcd	1.73±0.05bc	0.7±0.2fg	1.31±0.09cdef	1.65±0.17bcd	1.0±0.2efg	1.43±0.13cde	0.8±0.2fg	0.62±0.11g
Nonanal	2.0±0.5efgh	5.6±1.8a	1.8±0.4fgh	1.19±0.12h	1.82±0.15gh	1.2±0.2h	1.13±0.17h	3.7±0.7bcde	4.4±0.4abc	4.0±0.4abcd	3.5±0.3bcdefg	4.7±0.7ab	3.58±0.16bcdefg	2.83±0.13cdefgh	3.6±0.4bcdef	2.5±0.2defgh	2.3±0.7defgh
Total aldehydes	18.7±3.4ij	36.9±1.7def	33.98±0.97efg	25.6±3.4ghi	49.9±3.8abc	28.0±2.8fghi	9.88±1.18j	56.3±3.2a	47.2±1.3abc	56.1±1.1a	22.3±3.3hi	36.4±1.5ef	42.3±1.5cde	30.3±3.8fgh	46.2±2.6bcd	53.4±6.5ab	36.6±4.2ef
KETONES
2,3-Pentanodione	n.d.	0.42±0.11ef	0.72±0.08ef	1.5±0.6bcd	2.8±0.5a	1.8±0.4b	n.d.	0.70±0.06ef	1.2±0.3bcde	0.77±0.15def	1.8±0.3b	0.33±0.07f	0.9±0.2def	1.9±0.2b	1.0±0.2cdef	n.d.	1.7±0.2bc
5-Methyl-2-hexanone	26.4±4.3a	n.d.	n.d.	n.d.	n.d.	n.d.	n.d.	n.d.	n.d.	n.d.	n.d.	n.d.	n.d.	n.d.	n.d.	n.d.	n.d.
3-Hepten-2-one	4.2±0.5a	n.d.	n.d.	n.d.	n.d.	n.d.	n.d.	n.d.	n.d.	n.d.	n.d.	n.d.	n.d.	n.d.	n.d.	n.d.	n.d.
3-Methyl-2-heptanone	3.0±0.6a	n.d.	n.d.	n.d.	n.d.	n.d.	n.d.	n.d.	n.d.	n.d.	n.d.	n.d.	n.d.	n.d.	n.d.	n.d.	n.d.
1-Octen-3-one	n.d.	0.54±0.02b	n.d.	n.d.	2.9±0.4a	n.d.	n.d.	0.57±0.15b	0.46±0.12b	n.d.	n.d.	0.38±0.06b	n.d.	n.d.	n.d.	n.d.	n.d.
6-Methyl-5-hepten-2-one	11.3±1.2a	0.74±0.03b	0.53±0.06b	n.d.	0.56±0.08b	0.38±0.10b	n.d.	0.69±0.02b	1.07±0.15b	0.8±0.2b	n.d.	n.d.	n.d.	n.d.	n.d.	n.d.	n.d.
Total ketones	45.0±2.2a	1.70±0.13cd	1.26±0.12cd	1.5±0.6cd	6.3±0.5b	2.4±0.4cd	n.d.	1.97±0.16cd	2.7±0.4c	1.5±0.4cd	1.8±0.3cd	0.71±0.05d	0.9±0.2d	1.9±0.2cd	1.0±0.2cd	n.d.	1.7±0.2cd
ALCOHOLS
3-Methyl-1-butanol	n.d.	0.96±0.14de	8.3±1.5b	n.d.	1.4±0.2de	n.d.	n.d.	3.8±0.8c	12.1±1.2a	n.d.	2.4±0.6cd	n.d.	0.47±0.03e	n.d.	7.6±0.4b	0.70±0.11e	1.8±0.4de
2-Methyl-1-butanol	n.d.	n.d.	n.d.	n.d.	n.d.	n.d.	n.d.	2.3±0.7a	n.d.	n.d.	n.d.	n.d.	n.d.	n.d.	n.d.	n.d.	0.30±0.07b
1-Hexanol	n.d.	2.4±0.2de	2.8±0.8cd	n.d.	n.d.	n.d.	n.d.	3.7±0.3bc	8.1±1.1a	2.06±0.11def	n.d.	4.5±0.3b	3.2±0.9cd	0.8±0.2fg	2.4±0.3de	1.4±0.3efg	0.41±0.12g
1-Heptanol	n.d.	1.2±0.3ab	1.1±0.2ab	n.d.	n.d.	n.d.	n.d.	1.02±0.16bc	1.44±0.18a	0.87±0.07bcd	n.d.	0.7±0.2cd	1.0±0.3bc	n.d.	0.53±0.13d	0.47±0.03d	n.d.
1-Octen-3-ol	n.d.	1.19±0.13abc	1.2±0.3abc	n.d.	n.d.	1.1±0.4bcd	n.d.	1.4±0.2abc	1.5±0.2ab	0.81±0.08cde	1.3±0.2abc	0.59±0.13de	0.99±0.04bcd	1.5±0.3ab	0.89±0.03cde	1.7±0.4a	0.44±0.11e
1-Octanol	n.d.	1.8±0.4b	2.16±0.15a	n.d.	n.d.	n.d.	n.d.	n.d.	n.d.	0.84±0.16c	n.d.	0.69±0.13cd	0.37±0.08d	n.d.	n.d.	0.71±0.04c	n.d.
Phenylethyl alcohol	2.9±0.4c	0.8±0.2e	5.0±0.4a	n.d.	n.d.	n.d.	n.d.	n.d.	0.91±0.11e	3.9±0.9b	2.2±0.5cd	0.9±0.3e	0.84±0.07e	n.d.	1.64±0.13de	n.d.	3.2±0.8bc
1-Nonanol	n.d.	0.71±0.09b	n.d.	n.d.	n.d.	n.d.	n.d.	n.d.	n.d.	n.d.	n.d.	1.16±0.18a	0.52±0.07c	n.d.	n.d.	n.d.	n.d.
5-Decen-1-ol, (Z)-	n.d.	2.8±0.3a	0.38±0.06c	n.d.	n.d.	n.d.	n.d.	n.d.	n.d.	0.92±0.11b	n.d.	n.d.	n.d.	n.d.	n.d.	n.d.	n.d.
3-Decen-1-ol, (Z)-	n.d.	1.8±0.3a	n.d.	n.d.	n.d.	n.d.	n.d.	1.11±0.19b	n.d.	0.92±0.12b	n.d.	n.d.	n.d.	n.d.	n.d.	n.d.	n.d.
Total alcohols	2.9±0.4ghi	13.71±1.13b	20.9±2.9a	n.d.	1.4±0.2i	1.1±0.4i	n.d.	13.3±0.7bc	24.1±1.8a	10.3±1.4cd	5.9±0.7efg	8.5±0.6de	7.3±1.3def	2.33±0.05hi	13.1±0.2bc	5.0±0.5fgh	6.2±1.1efg
ACIDS
Acetic acid	n.d.	6.0±0.8b	2.8±0.8de	1.5±0.4e	10.2±0.9a	4.5±0.6bcd	n.d.	3.05±0.3de	n.d.	n.d.	3.6±0.8cd	5.3±1.6bc	n.d.	n.d.	n.d.	n.d.	n.d.
Octanoic acid	n.d.	1.9±0.2a	0.35±0.02b	n.d.	0.46±0.10b	n.d.	0.52±0.13b	n.d.	0.49±0.09b	0.35±0.08b	n.d.	n.d.	n.d.	n.d.	n.d.	n.d.	n.d.
Total acids	n.d.	7.9±0.8b	3.2±0.8de	1.5±0.4ef	10.6±1.03a	4.5±0.6cd	0.52±0.13f	3.05±0.3de	0.49±0.09f	0.35±0.08f	3.6±0.8cd	5.3±1.6c	n.d.	n.d.	n.d.	n.d.	n.d.
FURANS
2-Furfuryl-acetate	n.d.	n.d.	n.d.	1.2±0.3a	n.d.	1.5±0.2a	n.d.	n.d.	n.d.	n.d.	n.d.	n.d.	n.d.	1.5±0.4a	n.d.	n.d.	0.60±0.12b
Furfural	2.2±0.3g	7.3±0.9fg	16.5±4.8def	45.1±3.6a	16.4±3.4def	32.3±4.0b	5.4±0.6g	3.67±0.12g	3.9±0.6g	7.8±0.3efg	23.0±3.0cd	8.4±2.7efg	16.6±1.3de	26.6±4.2bc	6.4±1.0g	17.8±4.5cd	18.2±5.8cd
2-Acetylfuran	n.d.	0.33±0.07g	2.26±0.15cdef	3.4±0.7bc	n.d.	4.2±1.2ab	0.77±0.07fg	1.06±0.05efg	0.76±0.15fg	n.d.	5.2±1.0a	n.d.	1.62±0.12defg	2.92±0.17bcd	2.0±0.3cdef	3.9±1.1ab	2.3±0.6bcde
5-MethyIfurfural	n.d.	n.d.	n.d.	7.8±2.6a	n.d.	2.7±0.4bc	n.d.	n.d.	n.d.	n.d.	1.9±0.5c	n.d.	2.3±0.2c	5.0±1.3b	n.d.	3.1±1.2bc	2.6±0.7bc
2-Furanmethanol	2.0±0.7cd	n.d.	2.3±0.3cd	n.d.	n.d.	n.d.	0.87±0.03d	n.d.	n.d.	n.d.	n.d.	n.d.	0.90±0.09d	2.61±0.14bc	3.9±0.4b	1.10±0.12cd	8.7±1.8a
2-Furancarboxylic acid	n.d.	n.d.	n.d.	n.d.	n.d.	n.d.	n.d.	n.d.	n.d.	n.d.	4.4±1.0a	n.d.	n.d.	n.d.	n.d.	n.d.	n.d.
Tetrahydrofuran	n.d.	n.d.	1.0±0.3bc	n.d.	n.d.	n.d.	n.d.	1.1±0.3b	1.52±0.11a	n.d.	n.d.	n.d.	n.d.	n.d.	0.50±0.13d	n.d.	0.7±0.2cd
Furfuryl ethyl ether	n.d.	n.d.	n.d.	n.d.	n.d.	3.0±0.6b	n.d.	n.d.	n.d.	n.d.	7.0±1.6a	n.d.	n.d.	n.d.	n.d.	n.d.	n.d.
2-Pentylfuran	9.6±2.2ef	13.5±0.4cdef	10.2±0.7ef	6.74±1.07f	10.6±2.2def	12.5±3.7def	6.9±0.4f	11.2±1.5def	8.5±0.5f	17.3±1.4bcd	10.6±2.0def	31.1±2.1a	19.4±2.2bc	20.3±2.3b	19.8±2.3bc	6.8±1.3f	16.0±5.4bcde
1-Furfurylpyrrole	n.d.	n.d.	n.d.	2.00±0.17a	n.d.	0.7±0.3c	n.d.	n.d.	n.d.	0.47±0.14cd	1.34±0.16b	0.36±0.04d	0.78±0.14c	1.5±0.2b	n.d.	n.d.	0.8±0.3c
Total furans	13.8±1.9i	21.1±0.5ghi	32.3±4.6ef	66.2±3.7a	26.9±3.4fg	57.0±2.5abc	13.9±0.2i	17.0±1.1hi	14.7±0.4i	25.6±1.7fgh	53.43±4.12bc	39.9±0.6e	41.6±3.6de	60.3±4.0ab	32.5±1.9ef	32.8±5.7ef	50.1±4.9cd
PYRAZINES
2-Ethylpyrazine	n.d.	n.d.	n.d.	2.3±0.4cd	n.d.	n.d.	n.d.	1.18±0.03e	n.d.	n.d.	6.3±1.1a	n.d.	1.13±0.07e	2.64±0.11b	2.3±0.4cd	3.4±0.2b	1.5±0.3de
2-Ethyl-6-methylpyrazine	n.d.	n.d.	n.d.	n.d.	n.d.	n.d.	n.d.	n.d.	n.d.	n.d.	2.2±0.7a	n.d.	n.d.	n.d.	n.d.	n.d.	n.d.
Total pyrazines	n.d.	n.d.	n.d.	2.3±0.4bcd	n.d.	n.d.	n.d.	1.18±0.03d	n.d.	n.d.	8.5±1.7a	n.d.	1.13±0.07d	2.64±0.11bc	2.3±0.4bcd	3.4±0.2b	1.5±0.3cd
HYDROCARBURES
Styrene	n.d.	2.5±0.3ab	1.0±0.4d	0.8±0.3d	0.60±0.15d	1.3±0.4cd	0.96±0.12d	3.2±0.6a	2.1±0.5bc	1.04±0.17cd	n.d.	3.5±0.7a	3.3±0.4a	0.8±0.2d	1.3±0.4cd	1.2±0.2cd	n.d.
2-Pentadecyl-1,3-dioxepane	n.d.	n.d.	n.d.	n.d.	n.d.	n.d.	n.d.	n.d.	n.d.	n.d.	n.d.	n.d.	n.d.	n.d.	n.d.	2.5±0.6a	n.d.
3-Ethyl-2-methyl-1,3-hexadiene	0.83±0.14c	2.71±0.09a	0.7±0.2c	n.d.	1.5±0.09b	0.7±0.2c	n.d.	2.6±0.5a	n.d.	2.7±0.3a	n.d.	1.47±0.14b	2.5±0.3a	0.55±0.14c	n.d.	0.8±0.2c	0.47±0.15c
1-Nitro-hexane	n.d.	n.d.	n.d.	n.d.	n.d.	n.d.	n.d.	n.d.	n.d.	n.d.	n.d.	3.0±0.3a	n.d.	n.d.	n.d.	n.d.	n.d.
2,4,6-Trimethyldecane	2.2±0.4a	n.d.	n.d.	n.d.	n.d.	n.d.	n.d.	n.d.	n.d.	n.d.	n.d.	n.d.	n.d.	n.d.	n.d.	n.d.	n.d.
2,6,10-Trimethyl tretadecane	1.6±0.4a	n.d.	n.d.	n.d.	n.d.	n.d.	n.d.	n.d.	n.d.	n.d.	n.d.	n.d.	n.d.	n.d.	n.d.	n.d.	n.d.
Tetradecane	1.93±0.02a	n.d.	n.d.	n.d.	n.d.	n.d.	n.d.	n.d.	n.d.	n.d.	n.d.	n.d.	n.d.	n.d.	n.d.	n.d.	n.d.
Total hydrocarbures	6.5±0.9ab	5.2±0.2bcd	1.7±0.4ef	0.8±0.3ef	2.09±0.16e	2.0±0.6e	0.96±0.12ef	5.7±1.1bc	2.1±0.5e	3.8±0.5d	n.d.	7.9±0.4a	5.8±0.6bc	1.3±0.4ef	1.3±0.4ef	4.5±0.3cd	0.47±0.15f
OTHERS
D-Limonene	n.d.	0.63±0.06bc	n.d.	n.d.	0.602±0.012bc	0.34±0.15c	74.7±0.9a	0.80±0.06bc	1.2±0.2b	0.56±0.05bc	n.d.	0.33±0.02c	0.28±0.03c	n.d.	n.d.	n.d.	0.47±0.06c
Eucaliptol	n.d.	n.d.	n.d.	n.d.	n.d.	n.d.	n.d.	n.d.	5.4±0.9a	n.d.	n.d.	n.d.	n.d.	n.d.	n.d.	n.d.	n.d.
Maltol	n.d.	n.d.	n.d.	1.2±0.3b	n.d.	n.d.	n.d.	n.d.	n.d.	n.d.	2.7±0.5a	n.d.	n.d.	1.2±0.3b	n.d.	0.96±0.13b	n.d.
Anethole	n.d.	2.29±0.12a	n.d.	n.d.	n.d.	n.d.	n.d.	0.64±0.10bc	0.7±0.2b	n.d.	n.d.	0.45±0.05cd	0.28±0.05d	n.d.	n.d.	n.d.	n.d.
2,4,6-Trimethyl-pyridine	1.3±0.3a	n.d.	n.d.	n.d.	n.d.	n.d.	n.d.	n.d.	n.d.	n.d.	n.d.	n.d.	n.d.	n.d.	n.d.	n.d.	n.d.
Total others	1.3±0.3d	2.92±0.17c	n.d.	1.2±0.3d	0.602±0.012d	0.34±0.15d	74.7±0.9a	1.4±0.2d	7.4±0.9b	0.56±0.05d	2.7±0.5c	0.78±0.03d	0.56±0.02d	1.2±0.3d	n.d.	0.96±0.13d	0.47±0.06d
* The abundance of each volatile was calculated as % of total pick normalized areas, and is shown as the mean ± SD of at least three independent replicates (n = 3). Values within a row showing different superscript letters are significantly different (p < 0.05) according to Tukey's test.
n.d.: non detected; The VOCs highlighted in red were exclusively detected in the control industrial bread.
