# Supplementary material for: Quantitative Assessment of Volatile Profile and Sensory Perception of Artisan Bread Made in the City of Valencia
Source: Foods. 2024 Nov 29;13(23):3872. doi: 10.3390/foods13233872 (PMC11640285; doi:10.3390/foods13233872)
Supplement: Supplementary file 1 [file foods-13-03872-s001.zip › Table S2.xlsx]

## Sheet: crumb
Table S1. Main volatile organic compounds (VOCs) in bread crumb (relative pick area, %)*
	Control	G1	G2	G3_F	G3_SDw	G3_DW	G4	G5_S	G5_R	G6	G7	G9_T	G9_L	G10	G11	G12	G13
ESTERS
Ethyl lactate	n.d.	n.d.	1.6±0.3a	n.d.	n.d.	n.d.	n.d.	n.d.	0.48±0.08b	n.d.	n.d.	n.d.	n.d.	n.d.	n.d.	n.d.	n.d.
Amyl acetate	6.92±0.07a	n.d.	n.d.	n.d.	n.d.	n.d.	n.d.	n.d.	n.d.	n.d.	n.d.	n.d.	n.d.	n.d.	n.d.	n.d.	n.d.
Phenylethyl hexanoate	3.3±0.5a	n.d.	n.d.	n.d.	n.d.	n.d.	n.d.	n.d.	n.d.	n.d.	n.d.	n.d.	n.d.	n.d.	n.d.	n.d.	n.d.
Ethyl octanoate	n.d	8.0±1.9a	5.8±0.3b	2.4±0.3efg	3.1±0.4def	4.8±0.4bcd	n.d	2.8±0.3ef	1.7±0.4fg	3.3±0.6def	5.2±0.7b	0.7±0.3efg	n.d	0.8±0.2g	3.9±0.8cde	n.d	0.57±0.04fg
Total esters	10.2±0.4a	7.9±1.9a	7.39±0.13a	2.4±0.3de	3.1±0.4cd	4.8±0.4ba	n.d.	2.8±0.3d	2.2±0.4def	3.3±0.6cd	5.2±0.7b	0.7±0.3efg	n.d.	0.75±0.17ef	3.9±0.8bcd	n.d.	0.54±0.04f
ALDEHYDES
3-Methyl butanal	n.d.	n.d.	n.d.	n.d.	n.d.	n.d.	n.d.	n.d.	n.d.	n.d.	n.d.	n.d.	0.7±0.3b	n.d.	n.d.	2.61±0.13a	n.d.
2-Methyl butanal	n.d.	n.d.	n.d.	n.d.	n.d.	n.d.	n.d.	n.d.	n.d.	n.d.	n.d.	n.d.	n.d.	n.d.	n.d.	1.15±0.15a	n.d.
Pentanal	n.d.	n.d.	0.8±0.3cd	1.7±0.3b	4.4±0.5a	n.d.	n.d.	0.71±0.06cd	0.40±0.10cd	n.d.	n.d.	0.35±0.02d	0.68±0.16cd	1.0±0.2c	n.d.	n.d.	0.8±0.2cd
Hexanal	n.d.	4.9±0.7de	9.9±0.6bcd	14.5±2.8ab	17.5±3.9a	13.9±2.8ab	1.3±0.3e	9.3±0.5bcd	7.2±0.7cd	7.5±0.9cd	10.9±3.2bc	7.0±0.3cd	11.8±1.6bc	14.3±1.4ab	14.3±2.2ab	11.2±0.2bc	12.1±1.7abc
Heptanal	n.d.	1.91±0.03fgh	2.7±0.4efg	4.5±0.8bc	1.57±0.13gh	n.d.	1.14±0.16h	5.20±0.13ab	3.4±0.4cde	4.6±0.3bc	3.1±0.9de	2.45±0.15efg	3.62±0.06cde	5.8±0.3a	4.2±0.5bcd	3.0±0.2ef	5.2±0.3ab
2-Heptenal, (E)-	n.d.	2.4±0.2b	2.02±0.09bc	1.7±0.4cd	n.d.	3.23±0.17a	n.d.	2.15±0.03bc	1.4±0.2cd	2.1±0.3bc	1.5±0.3cd	1.15±0.08d	2.5±0.4ab	2.54±0.10ab	2.5±0.3ab	1.51±0.15cd	1.3±0.4d
Benzaldehyde	4.9±0.5cd	4.3±0.2cde	3.76±0.15defg	7.7±0.9a	2.8±0.6efgh	6.7±1.3ab	n.d.	2.29±0.14gh	2.49±0.12fgh	5.0±0.5cd	1.4±0.5h	3.65±0.10defg	6.8±0.4ab	4.45±0.10cd	5.7±0.7bc	5.2±0.5bcd	4.0±0.5def
Benzeneacetaldehyde	n.d.	1.29±0.08bc	0.70±0.06def	1.4±0.2bc	0.70±0.10def	n.d.	n.d.	1.69±0.08b	1.06±0.04cd	0.68±0.08def	0.41±0.03f	0.81±0.15de	1.1±0.2cd	0.76±0.11def	2.4±0.4a	1.46±0.03bc	0.49±0.04ef
2-Octenal, (E)-	n.d.	3.2±0.3bc	1.74±0.05def	2.3±0.4def	2.1±0.7def	2.4±0.6cde	n.d.	2.22±0.05def	2.1±0.3def	2.3±0.2def	1.63±0.11ef	1.92±0.14def	3.5±0.2b	4.42±0.13a	2.6±0.3bcd	3.3±0.2b	1.42±0.15f
Nonanal	1.3±0.3i	4.1±0.4efg	6.6±0.6bc	2.7±0.6ghi	1.5±0.2hi	3.3±0.8fgh	n.d	5.6±0.6cde	3.0±0.5ghi	2.7±0.2ghi	7.8±1.2b	4.2±0.6defg	3.8±0.4efg	5.2±0.4cdef	11.5±0.6a	6.2±1.0bcd	5.6±1.3cde
Decanal	1.88±0.12b	0.90±0.03cdef	0.88±0.06cdef	0.69±0.14defg	0.43±0.09g	1.1±0.2cd	n.d	0.55±0.14efg	0.38±0.06g	0.62±0.06efg	1.23±0.10c	0.41±0.06g	0.52±0.07fg	0.96±0.08cde	3.6±0.4a	n.d	1.0±0.3cdef
2,4-Decadienal, (E,E)-	n.d.	0.73±0.13b	n.d.	n.d.	n.d.	n.d.	n.d.	0.61±0.11bc	0.30±0.07d	n.d.	n.d.	n.d.	n.d.	1.43±0.14a	n.d.	n.d.	0.43±0.10cd
Total aldehydes	8.2±0.4g	23.8±1.5ef	29.0±1.2cdef	37.1±2.9bc	30.9±6.1cde	30.6±5.3cdef	2.5±0.4g	30.2±0.9cdef	21.8±2.1f	25.5±1.7ef	28.0±4.3def	21.9±0.6f	34.9±2.9bcd	40.8±2.0ab	46.8±1.8a	35.6±0.3bcd	32.4±4.2bcde
KETONES
5-Methyl-2-hexanone	48.3±0.9a	n.d.	n.d.	n.d.	n.d.	n.d.	n.d.	n.d.	n.d.	n.d.	n.d.	n.d.	n.d.	n.d.	n.d.	n.d.	n.d.
1-Octen-3-one	n.d.	1.20±0.16a	0.35±0.06cd	n.d.	n.d.	n.d.	n.d.	0.55±0.08bc	0.29±0.06d	0.65±0.07b	n.d.	0.53±0.09bc	0.8±0.2b	0.60±0.04b	n.d.	n.d.	n.d.
3-Hepten-2-one	4.4±0.9a	n.d.	n.d.	n.d.	n.d.	n.d.	n.d.	n.d.	n.d.	n.d.	n.d.	n.d.	n.d.	n.d.	n.d.	n.d.	n.d.
3-Methyl-2-heptanone	4.9±0.5a	n.d.	n.d.	n.d.	n.d.	n.d.	n.d.	n.d.	n.d.	n.d.	n.d.	n.d.	n.d.	n.d.	n.d.	n.d.	n.d.
2,6-Dimethyl-4-heptanone	16.6±2.2a	n.d.	n.d.	n.d.	n.d.	n.d.	n.d.	n.d.	n.d.	n.d.	n.d.	n.d.	n.d.	n.d.	n.d.	n.d.	n.d.
5-Hepten-2-one, 6-methyl-	n.d.	0.69±0.08c	1.05±0.05b	n.d.	n.d.	n.d.	n.d.	0.40±0.13d	0.32±0.04d	n.d.	1.4±0.2a	n.d.	n.d.	n.d.	n.d.	n.d.	1.53±0.06a
Total ketones	74.3±1.7a	1.88±0.14b	1.40±0.06b	n.d.	n.d.	n.d.	n.d.	1.0±0.2b	0.61±0.07b	0.65±0.07b	1.4±0.2b	0.53±0.09bc	0.8±0.2b	0.60±0.04b	n.d.	n.d.	1.54±0.06b
ALCOHOLS
3-Methyl-1-butanol	n.d.	n.d.	4.8±0.3c	n.d.	n.d.	n.d.	n.d.	21.2±1.6a	24.8±6.0a	n.d.	11.9±2.2b	2.6±0.6c	n.d.	6.7±1.2c	n.d.	14.0±0.5b	n.d.
2-Ethyl-1-pentanol	n.d.	n.d.	0.54±0.11b	n.d.	n.d.	n.d.	n.d.	n.d.	0.5±0.2b	n.d.	n.d.	n.d.	n.d.	n.d.	n.d.	1.4±0.3a	n.d.
1-Hexanol	n.d.	1.7±0.2g	3.2±0.4f	n.d.	n.d.	n.d.	1.4±0.3g	14.1±0.9c	20.96±0.07a	1.0±0.2g	4.9±0.8e	10.0±1.0d	2.0±0.2fg	10.7±0.5d	1.4±0.3g	19.08±0.07b	n.d.
1-Heptanol	n.d.	0.98±0.06def	0.63±0.08fg	n.d.	n.d.	n.d.	n.d.	1.1±0.3de	1.97±0.11c	0.57±0.10g	1.2±0.3d	0.8±0.2efg	0.67±0.11fg	2.41±0.12b	n.d.	3.76±0.14a	n.d.
1-Octen-3-ol	n.d.	1.13±0.06c	0.7±0.2d	n.d.	n.d.	n.d.	n.d.	1.4±0.3bc	1.39±0.01bc	0.68±0.07d	1.2±0.2c	n.d.	0.67±0.12d	1.77±0.04b	n.d.	2.8±0.3a	n.d.
1-Octanol	n.d.	1.10±0.09b	1.0±0.3b	n.d.	n.d.	n.d.	n.d.	n.d.	1.1±0.2b	0.56±0.06c	1.02±0.15b	0.45±0.09c	n.d.	n.d.	n.d.	2.23±0.02a	n.d.
2-Ethyl-1-hexanol	2.1±0.6a	n.d.	n.d.	n.d.	n.d.	n.d.	n.d.	n.d.	n.d.	n.d.	n.d.	n.d.	n.d.	n.d.	n.d.	n.d.	n.d.
Phenylethyl Alcohol	n.d.	3.0±0.5d	16.8±2.7ab	n.d.	14.5±1.3b	n.d.	n.d.	n.d.	1.0±0.2d	7.4±1.0c	16.1±1.5ab	1.6±0.4d	0.94±0.10d	0.80±0.04d	18.3±0.9a	n.d.	19.3±3.4a
3-Nonen-1-ol	1.7±0.4a	n.d.	n.d.	n.d.	n.d.	n.d.	n.d.	n.d.	n.d.	n.d.	n.d.	n.d.	n.d.	n.d.	n.d.	n.d.	n.d.
1-Nonanol	n.d.	1.00±0.11b	n.d.	n.d.	n.d.	n.d.	n.d.	0.68±0.10c	n.d.	n.d.	n.d.	0.83±0.12c	n.d.	n.d.	n.d.	1.52±0.12a	n.d.
5-Decen-1-ol, (Z)-	n.d.	5.1±0.5a	0.86±0.08bc	n.d.	n.d.	n.d.	n.d.	1.3±0.3b	0.57±0.13c	1.3±0.2b	n.d.	n.d.	n.d.	n.d.	n.d.	n.d.	n.d.
3-Decen-1-ol, (Z)-	n.d.	3.3±0.4a	0.81±0.05b	n.d.	n.d.	n.d.	n.d.	0.6±0.2b	0.73±0.12b	0.80±0.07b	n.d.	n.d.	n.d.	n.d.	n.d.	n.d.	n.d.
Total alcohols	3.82±0.95h	17.2±1.3efg	29.4±2.0d	n.d.	14.5±1.3fg	n.d.	1.4±0.3h	40.3±0.4bc	53.1±6.0a	12.3±1.4g	36.4±2.0c	16.2±2.0efg	4.2±0.2h	22.3±1.8e	19.71±1.10ef	44.8±0.5b	19.4±3.4ef
ACIDS
Acetic acid	n.d.	19.1±3.4b	6.3±1.3de	6.4±1.5de	33.6±7.3a	15.7±2.5bc	n.d.	8.7±1.6cde	7.2±2.9cde	21.5±2.8b	7.8±1.6cde	13.9±3.9bcde	18.4±5.0b	6.9±1.2cde	n.d.	5.6±1.3e	15.2±2.8bcd
Hexanoic acid	n.d.	0.84±0.12c	0.39±0.03d	n.d.	n.d.	2.3±0.2a	n.d.	n.d.	n.d.	n.d.	n.d.	1.17±0.14b	0.87±0.14c	n.d.	n.d.	n.d.	n.d.
Octanoic acid	n.d.	3.9±0.2a	0.46±0.04cd	0.70±0.16c	0.46±0.03cd	1.4±0.3b	n.d.	n.d.	0.45±0.11cd	0.55±0.03cd	n.d.	0.32±0.06d	n.d.	0.7±0.2c	n.d.	n.d.	0.53±0.12cd
Nonanoic acid	1.7±0.2a	0.47±0.11b	n.d.	n.d.	n.d.	n.d.	n.d.	n.d.	0.47±0.04b	n.d.	n.d.	n.d.	n.d.	n.d.	n.d.	n.d.	n.d.
Total acids	1.7±0.2e	24.3±3.4b	7.2±1.3de	7.1±1.6de	34.1±7.2a	19.5±2.6bc	n.d.	8.7±1.6de	8.2±2.8de	22.0±2.8bc	7.8±1.6de	15.4±3.9cd	19.3±4.9bc	7.7±1.4de	n.d.	5.6±1.3e	15.4±2.9bcd
FURANS
Furfural	n.d.	11.7±1.5b	5.9±0.8cde	34.8±0.6a	8.0±1.6c	11.7±0.5b	n.d.	1.0±0.3f	3.6±0.3def	4.7±1.0cde	n.d.	2.7±0.3ef	6.4±0.7cd	1.11±0.16f	4.9±0.8cde	n.d.	12.3±3.6b
2-Acetylfuran	n.d.	n.d.	0.37±0.05b	2.6±0.8a	n.d.	n.d.	n.d.	n.d.	0.32±0.06b	n.d.	n.d.	n.d.	n.d.	n.d.	n.d.	n.d.	n.d.
5-MethyIfurfural	n.d.	n.d.	n.d.	1.7±0.5a	n.d.	n.d.	n.d.	n.d.	0.35±0.06b	n.d.	n.d.	n.d.	n.d.	n.d.	n.d.	n.d.	1.8±0.2a
Tetrahydrofuran	n.d.	n.d.	2.0±0.5b	n.d.	n.d.	n.d.	n.d.	0.83±0.13c	1.1±0.2c	n.d.	n.d.	n.d.	n.d.	n.d.	4.5±0.8a	n.d.	2.5±0.5b
2-Pentylfuran	n.d.	4.3±0.3hij	4.8±0.3hij	9.3±1.6efg	6.62±0.06ghij	15.7±2.8cd	3.1±0.3j	7.3±1.5fghi	3.6±1.0ij	13.0±0.4de	18.3±1.7bc	25.9±2.1a	19.1±1.2bc	21.1±1.9b	10.7±1.1ef	8.3±1.1fgh	8.2±0.5fgh
Total furans	n.d.	16.0±1.2fg	13.0±1.5fh	48.40±0.96a	14.7±1.6g	27.4±2.4bc	3.1±0.3i	9.1±1.9h	8.9±0.6h	17.7±1.3efg	18.3±1.7efg	28.6±2.3b	25.5±1.8bcd	22.2±1.9cde	20.1±1.8def	8.27±1.07hi	24.4±3.8bcd
HYDROCARBURES
1,3-Dimethylcyclohexane	n.d.	n.d.	2.9±0.9a	n.d.	n.d.	n.d.	n.d.	n.d.	n.d.	1.4±0.3b	n.d.	0.64±0.02c	n.d.	n.d.	n.d.	n.d.	n.d.
Octane	n.d.	0.68±0.06b	n.d.	n.d.	n.d.	n.d.	n.d.	n.d.	n.d.	1.5±0.4a	n.d.	0.61±0.14b	n.d.	n.d.	n.d.	n.d.	n.d.
1,3,5-Trimethyl-cyclohexane	n.d.	n.d.	0.50±0.12b	n.d.	n.d.	9.7±0.5a	n.d.	n.d.	n.d.	n.d.	n.d.	n.d.	n.d.	n.d.	n.d.	n.d.	n.d.
Styrene	n.d.	1.10±0.03e	8.0±0.4bc	0.6±0.3e	n.d.	n.d.	0.9±0.3e	3.1±0.3de	0.44±0.12e	11.0±2.8a	n.d.	11.0±1.5a	5.6±0.7cd	n.d.	9.5±2.2ab	1.1±0.3e	0.37±0.05e
3-Ethyl-2-methyl-1,3-hexadiene	n.d.	3.40±0.08ef	0.7±0.2i	3.3±0.2ef	1.8±0.2h	6.7±0.5b	n.d.	3.03±0.16f	3.28±0.13ef	4.1±0.3de	2.0±0.2gh	2.9±0.2fg	9.7±0.7a	5.6±0.2c	n.d.	4.7±0.3d	1.6±0.4hi
1-Nitro-hexane	n.d.	n.d.	n.d.	n.d.	n.d.	n.d.	n.d.	n.d.	n.d.	n.d.	n.d.	1.17±0.14a	n.d.	n.d.	n.d.	n.d.	n.d.
Total hydrocarbures	n.d.	5.17±0.08de	12.10±0.95bc	3.9±0.5def	1.8±0.2f	16.5±0.5a	0.9±0.3f	6.1±0.2d	3.7±0.3def	17.9±3.2a	2.0±0.2ef	16.3±1.7a	15.3±0.8ab	5.6±0.2d	9.5±2.2c	5.8±0.5d	1.9±0.5ef
OTHERS
D-Limonene	1.13±0.12cde	0.23±0.03e	0.47±0.09de	1.1±0.2cd	1.0±0.2cde	1.4±0.4c	92.1±0.8a	1.37±0.08c	1.5±0.2c	0.64±0.04cde	0.85±0.09cde	n.d.	n.d.	n.d.	n.d.	n.d.	3.4±0.6b
Anethole	0.8±0.2b	3.53±0.14a	n.d.	n.d.	n.d.	n.d.	n.d.	0.34±0.01c	n.d.	n.d.	n.d.	0.33±0.04c	n.d.	n.d.	n.d.	n.d.	0.6±0.2b
Total others	1.9±0.3c	3.8±0.2b	0.47±0.09ef	1.1±0.2cdef	1.0±0.2cdef	1.4±0.4cde	92.1±0.8a	1.70±0.10c	1.45±0.17cd	0.64±0.04def	0.85±0.09cdef	0.33±0.04f	n.d.	n.d.	n.d.	n.d.	3.9±0.8b
* The abundance of each volatile was calculated as % of total pick normalized areas, and is shown as the mean ± SD of at least three independent replicates (n = 3). Values within a row showing different superscript letters are significantly different (p < 0.05) according to Tukey's test.
n.d.: non detected
						n.d.
